# Supplementary material for: Synthesis, Characterization, Fluorescence Properties, and DFT Modeling of Difluoroboron Biindolediketonates
Source: Molecules. 2023 Jun 10;28(12):4688. doi: 10.3390/molecules28124688 (PMC10305660; doi:10.3390/molecules28124688)
Supplement: Supplementary file 1 [file molecules-28-04688-s001.zip]

Archive with 2 entries (2 files):
- 2023-Maspero-Molecules-SI.pdf
- Data-S1.zip
